# Supplementary material for: Supramolecular Binding with Lectins: A New Route for Non-Covalent Functionalization of Polysaccharide Matrices
Source: Molecules. 2022 Sep 1;27(17):5633. doi: 10.3390/molecules27175633 (PMC9457544; doi:10.3390/molecules27175633)
Supplement: Supplementary file 1 [file molecules-27-05633-s001.zip]

Archive with 1 entries (1 files):
- molecules-1863625-supplementary.pdf
